# Supplementary material for: A live-attenuated SARS-CoV-2 vaccine candidate with accessory protein deletions
Source: Nat Commun. 2022 Jul 27;13:4337. doi: 10.1038/s41467-022-31930-z (PMC9326133; doi:10.1038/s41467-022-31930-z)
Supplement: Supplementary file 3 — Source Data [file 41467_2022_31930_MOESM3_ESM.xlsx]

## Sheet: Figure 1c
Figure 1c		WT			Δ678			Δ3678
	14	30000	30000	35000	165000	155000	185000	11100	8300	9500
	24	400000	800000	700000	575000	525000	675000	170000	120000	140000
	36	8000000	12000000	13000000	23000000	24500000	32000000	1900000	1750000	3200000
	48	15500000	13000000	15000000	17000000	13000000	15000000	6750000	4150000	6000000

## Sheet: Figure 1d
Figure 1d		WT			Δ678			Δ3678
	24	17000	6500	12500	14500	19000	29000	1140	1020	970
	48	1500000	1050000	1000000	1300000	800000	1050000	11000	5500	6500
	72	850000	1100000	1750000	650000	500000	600000	3050	3250	3950
	96	450000	285000	265000	160000	170000	185000	1500	1600	1900
	120	125000	140000	60000	70000	50000	45000	550	400	300

## Sheet: Figure 1e
Figure 1e		WT					Δ678					Δ3678
	2	300	105	10	3475	10	678	100	720	78	5	1	1	5	15	5
	3	1825	800	20	5750	150	5500	107.5	75000	600	400	5	20	10	5	10
	4	41000	50000	65	127000	130	29000	358	118000	3100	5000	10	25	20	5	25
	5	42500	57750	5000	327500	150	45000	6250	115000	27000	12500	20	25	15	20	20
	6	430000	360000	315000	565000	150	105000	10000	87000	41000	33500	95	30	20	30	45
	7	142500	85000	105000	165000	150	25000	30000	13000	70000	23000	90	1	80	5	15

## Sheet: Figure 1f
Figure 1f	WT	Δ678	Δ3678
	139.601	173.196	3.55883
	267.506	71.7521	1.36537
	38.5766	193.015	0.608051
	409.022	105.272	0.390236
		87.5197	0.123613

## Sheet: Figure 2b
Figure 2b		MOCK									Δ3678									WT
	0	100	100	100	100	100	100	100	100	100	100	100	100	100	100	100	100	100	100	100	100	100	100	100	100	100	100	100
	1	101.89	104.53	105.87	103.93	104.5	103.53	103.25	102.98	103.35	103.95	104.53	102.83	99.68	102.54	102.7	98.56	98.41	102.23	100.32	99.41	99.72	100.44	100.53	101.18	99.86	101.04	102.04
	2	106.17	106.79	108.47	105.19	107.2	104.54	105.87	104.54	107.1	102.89	104.23	102.68	96.68	101.41	104.13	101.44	98.53	103.49	98.08	92.47	95.37	95.17	100.26	103.15	97.41	94.05	99.06
	3	105.32	108.19	109.29	106.45	109.9	107.06	107.57	106.24	109.5	101.84	102.87	103.57	97.16	103.52	102.56	103.74	100.24	106.69	95.2	90.69	91.85	90.48	98.02	102.23	95.82	91.52	97.8
	4	108.58	112.37	112.16	108.18	111.54	108.07	111.9	109.5	115.39	102.11	104.23	104.32	98.89	106.2	104.69	109.21	103.3	108.51	94.08	85.97	89.61	89.46	97.1	96.46	92.94	88.1	95.13
	5	114.41	115.33	114.48	109.59	111.09	110.25	113.14	111.77	115.66	102.5	106.19	104.46	103.32	106.06	106.54	111.22	104.9	110.6	95.68	85.38	88.34	86.53	101.32	95.54	88.47	85.71	89.64
	6	112.18	116.72	116.67	113.21	112.59	113.11	116.85	114.61	118.61	103.82	111.03	106.99	105.21	109.15	107.25	113.53	108.32	112.55	95.36	87.89	85.25	84.19	103.16	91.22	85.01	83.93	86.97
	7	114.92	116.2	115.85	114.47	114.39	112.94	117.31	116.17	123.29	107.24	114.5	109.52	106.79	111.97	109.67	112.95	109.79	116.04	98.88	90.99	88.62	84.92	104.61	89.91	83.14	90.03	82.42
	8	115.95	118.12	117.35	114.62	114.84	114.96	118.86	117.02	127.31	110	115.86	111.31	108.06	113.38	112.66	114.53	110.65	113.53	104.32	93.5	92.28	88.29	107.77	95.15	87.18	92.11	85.87
	9	119.21	121.25	120.77	117.77	116.34	118.32	121.64	118.87	130.25	111.32	120.85	113.24	110.43	115.63	115.79	118.13	113.22	115.9	107.2	99.11	97.75	95.9	111.73	101.18	94.96	96.28	90.11
	10	122.64	124.74	125	120.44	118.59	123.19	123.8	119.86	130.92	115.13	124.77	114.88	112.48	119.01	117.35	120.72	114.93	119.25	113.12	105.61	101.12	99.56	113.31	106.55	100.14	101.64	97.96
	11	123.84	127.18	125.27	122.33	121.74	123.36	126.74	124.54	135.21	118.95	127.95	118.6	115.32	123.38	121.19	122.45	116.65	122.87	116.96	109.01	104.63	102.34	117.52	110.22	102.74	105.06	103.92
	12	126.93	128.75	130.19	121.86	124.29	125.71	129.83	126.38	136.81	121.18	130.06	120.83	117.54	124.51	124.89	127.77	119.34	127.2	117.12	110.93	108.29	105.42	117.52	110.48	110.37	109.82	107.85
	13	128.3	132.58	131.69	124.53	125.19	129.41	130.91	129.08	143.24	122.24	133.69	126.04	121.64	125.49	126.03	129.64	122.64	130.96	120.16	113	111.38	109.66	121.08	114.15	112.68	113.69	110.99
	14	130.7	133.62	134.02	124.53	128.19	131.6	132.15	130.64	144.31	125	134.74	130.21	125.28	129.15	127.88	133.53	125.34	132.78	121.12	116.4	113.48	110.69	122.27	116.64	114.27	116.22	115.54

## Sheet: Figure 2c
Figure 2c			No disease	Disease
	Day 1	Δ3678	100	0
		WT	100	0
	Day 2	Δ3678	100	0
		WT	100	0
	Day 3	Δ3678	100	0
		WT	100	0
	Day 4	Δ3678	100	0
		WT	88.9	11.1
	Day 5	Δ3678	100	0
		WT	55.6	44.4
	Day 6	Δ3678	100	0
		WT	44.5	55.5
	Day 7	Δ3678	100	0
		WT	77.8	22.2
	Day 8	Δ3678	100	0
		WT	100	0
	Day 9	Δ3678	100	0
		WT	100	0
	Day 10	Δ3678	100	0
		WT	100	0
	Day 11	Δ3678	100	0
		WT	100	0
	Day 12	Δ3678	100	0
		WT	100	0
	Day 13	Δ3678	100	0
		WT	100	0
	Day 14	Δ3678	100	0
		WT	100	0

## Sheet: Figure 2d
Figure 2d		MOCK									Δ3678									WT
	2	10	10	10	10	10	10	10	10	10	24000	3850	12000	2550	11500	6700	5900	10650	15200	510000	335000	515000	330000	8100000	3450000	1670000	1240000	445000
	4	10	10	10	10	10	10	10	10	10	300	350	1800	1150	150	10	150	300	10	4700	19500	1150	24500	33500	4350	7350	16500	9500
	7	10	10	10	10	10	10	10	10	10	10	10	10	10	10	10	10	10	10	10	10	10	10	10	10	10	10	10

## Sheet: Figure 2e
Figure 2e		MOCK									Δ3678									WT
	2	5	5	5	5	5	5	5	5	5	5	5	5	5	120	15	5	5	5	155	50	45	265	1625	185	140	525	560
	4	5	5	5	5	5	5	5	5	5	5	5	5	5	5	5	5	5	5	125	15	20	35	85	10	25	5	60
	7	5	5	5	5	5	5	5	5	5	5	5	5	5	5	5	5	5	5	5	5	5	5	5	5	5	5	5

## Sheet: Figure 2f
Figure 2f		MOCK					Δ3678					WT
	Trachea	100	100	100	100	100	482739	33475	129837	27934	829304	232833	182732	18850000	3672000	884400
	Lung	100	100	100	100	100	87164.8	543478	1179775	1007326	12096.8	63000000	120000000	32000000	4773869	74000000

## Sheet: Figure 2g
Figure 2g		Δ3678									WT
	7	616.3	712.4	285.1	127.2	387.8	369.8	428.4	408.5	622.2	1807	1221	1183	1089	1311	1550	1652	1462	1127
	14	1533	560.1	1361	777.5	697.9	636.5	521.3	769.9	1086	1471	1249	1112	1149	1150	1472	1152	1115	1308
	21	1368	625.9	1681	1570	846.8	895.1	647.2	839	1344	2174	1695	1090	1975	1185	1295	1527	1141	1367
	28	1276	691.4	1215	757.2	835.6	644.4	443.6	758.5	1300	1790	998.3	1134	1703	822.1	1530	1321	1940	1395

[truncated: 40 more sheets: Figure 3a, Figure 3b, Figure 3c, Figure 3d, Figure 3e, Figure 3f, Figure 3g, Figure 3i, Figure 3j, Figure 3k, Figure 4b, Figure 4c, Figure 4d, Figure 4e, Figure 4f, Figure 4g, FIgure 4h, Figure 5b, Figure 5c, Figure 5d …]
